# Supplementary material for: Comparison of citation rates between Covid-19 and non-Covid-19 articles across 24 major scientific journals
Source: PLoS One. 2022 Jul 27;17(7):e0271071. doi: 10.1371/journal.pone.0271071 (PMC9328554; doi:10.1371/journal.pone.0271071)
Supplement: S1 Data — (XLSX) [file pone.0271071.s001.xlsx]

## Sheet: Sheet1
Field	Journal	Total articles	Non-covid articles	Total covid articles	Total av cite	exluding covid av cite	only covid av cite	Ratio covd:noncovid citations	# of non-covid articles (random selection)	av citation	# of covid articles	av citation	Ratio
Cardiology	European Heart Journal	544	524	20	39.97	37.69	99.5	2.64	20	44.51	20	99.5	2.24
	Circulation	615	593	22	31.94	26.77	171.27	6.4	22	19.98	22	171.27	8.57
	Journal of Am Col Cardiology	712	673	39	23.26	17.27	126.54	7.33	39	28.13	39	126.54	4.5
Respiratory	Lancet Respiratory Medicine	185	118	67	103.5	37.93	166.65	4.39	67	34.88	67	166.65	4.78
	Am J of Respiratory and Crit Care Med	401	371	30	21.48	15.44	96.1	6.22	30	9.41	30	96.1	10.21
	European Respiratory Journal	497	457	40	19.69	10.36	125.23	12.09	40	9.98	40	125.23	12.55
Immunology	Nature Reviews Immunology	134	111	23	89.01	61.43	212.55	3.46	23	71.17	23	212.55	2.99
	Immunity	327	279	48	32.7	22.14	90.92	4.11	48	34.4	48	90.92	2.64
	Nature Immunology	275	249	26	28.34	23.2	77.62	3.35	26	20.22	26	77.62	3.84
Medicine, General, and Internal	NEJM	677	579	98	182.82	74.22	824.44	11.11	98	79.31	98	824.44	10.4
	Lancet	471	382	89	223.25	83.63	822.51	9.84	89	72.19	89	822.51	11.39
	JAMA	404	350	54	90.06	33.95	453.76	13.37	54	32.87	54	453.76	13.8
Multidisciplinary Sciences	Nature	2074	1929	145	65.63	44.06	352.59	8	145	48.2	145	352.59	7.32
	Science	1626	1479	145	61.05	40.29	269.92	6.7	145	43.89	145	269.92	6.15
	Nature Communications	12877	12449	428	14.44	13.43	43.26	3.22	428	14.15	428	43.26	3.06
Gastroenterology Hepatology	Journal of Hepatology	469	452	17	23.98	21.12	100.18	4.74	17	16.74	17	100.18	5.98
	Gut	533	498	35	25.36	20.14	99.66	4.95	35	18.9	35	99.66	5.27
	Gastroenterology	550	523	27	26.96	22.85	106.56	4.66	27	28.32	27	106.56	3.76
Microbiology	Cell Host and Microbe	270	217	53	36.23	16.66	116.34	6.98	53	13.77	53	116.34	8.4488
	Nature Microbiology	283	256	27	43.45	16.92	295.04	17.44	27	11.84	27	295.04	24.9189
	Clinical Infectious Diseases	2406	1837	569	19.27	6.76	59.67	8.83	569	13.51	569	59.67	4.41673
Radiology	Radiology	572	497	75	34.78	10.78	193.85	17.98	75	10.28	75	193.85	18.857
	European Journal of Nuclear Medicine and Molecular Imaging	728	685	43	8.81	7.56	28.72	3.8	43	9.43	43	28.72	3.0456
	Ultrasound in Obstretrics Gynecology	382	355	27	8.85	6.02	45.96	7.64	27	6.99	27	45.96	6.57511
